# Supplementary material for: TRPV4 Mediates Alveolar Epithelial Barrier Integrity and Induces ADAM10-Driven E-Cadherin Shedding
Source: Cells. 2024 Oct 17;13(20):1717. doi: 10.3390/cells13201717 (PMC11506556; doi:10.3390/cells13201717)
Supplement: Supplementary file 1 [file cells-13-01717-s001.zip]

Archive with 2 entries (2 files):
- cells-3248583 WB (S2B C) (S5D-F).pdf
- cells-3248583-supplementary S2A.pdf
